# Supplementary material for: Effect of temperatures on some biological parameters of Aphis craccivora Koch (Hemiptera: Aphididae) on lentil
Source: PeerJ. 2025 Aug 21;13:e19865. doi: 10.7717/peerj.19865 (PMC12375293; doi:10.7717/peerj.19865)
Supplement: Supplemental Information 2 [file peerj-13-19865-s002.txt]

"Aphis craccivora lifetable data"
"22,5C"
50
2,5
F,N1,N2,N3,N4,Female
M,N1,N2,N3,N4,Male
N,N1,N2,N3,N4,Unknown
N1,N4
1,F,2,2,3,1,12,2,3,2,2,1,2,2,0,0,1,0,0,-1
2,F,3,3,4,1,9,0,3,3,1,1,1,0,1,1,-1
3,F,2,5,2,1,14,1,0,0,1,0,1,1,0,1,1,1,0,0,0,-1
4,F,3,3,1,2,15,0,2,3,2,0,4,2,1,0,2,1,0,3,1,1,-1
5,F,3,4,2,1,18,0,1,2,2,3,0,1,3,5,2,3,3,2,3,1,0,0,0,-1
6,F,4,3,7,2,2,0,0,-1
7,N,2,1,-1
8,F,3,3,2,1,8,0,1,2,1,8,2,1,1,-1
9,F,1,1,2,4,11,0,0,1,2,2,1,0,0,2,2,1,-1
10,F,2,2,2,3,19,0,0,0,2,5,0,1,1,0,0,1,0,0,2,1,0,0,0,0,-1
11,F,3,4,3,2,14,1,0,6,1,0,0,1,0,1,0,0,1,0,0,-1
12,F,3,4,1,2,22,0,3,1,1,2,0,0,1,0,0,0,2,3,0,0,0,0,0,2,0,1,0,-1
13,F,3,5,2,1,5,2,5,0,0,1,-1
14,F,2,5,1,2,21,0,1,4,2,0,2,0,0,1,2,1,0,1,0,0,4,0,0,0,0,0,-1
15,N,3,1,-1
16,N,5,1,-1
17,F,4,2,2,2,15,0,5,3,0,1,0,2,0,2,0,2,2,1,0,2,-1
18,F,4,1,1,3,10,0,1,3,0,1,2,0,1,0,1,-1
19,F,3,1,2,1,17,0,2,0,0,5,0,2,0,0,0,2,0,1,1,0,0,0,-1
20,F,3,2,2,2,17,0,0,0,0,0,1,0,0,1,0,0,0,0,2,1,0,0,-1
21,F,2,2,1,4,8,0,0,1,0,0,1,1,0,-1
22,N,1,2,3,-1
23,F,1,2,3,2,15,0,0,0,1,0,1,2,2,1,2,1,3,3,1,0,-1
24,F,2,3,2,3,10,0,0,1,0,2,1,2,0,0,1,-1
25,F,3,2,2,3,14,1,0,2,2,1,0,0,3,0,1,1,2,0,0,-1
26,F,3,3,2,1,15,1,2,2,2,1,0,2,1,3,1,0,0,1,0,0,-1
27,F,3,3,4,1,7,0,1,2,0,1,1,0,-1
28,F,2,4,1,2,14,0,1,2,3,0,3,1,0,1,2,1,0,3,1,-1
29,F,3,3,1,2,13,0,1,2,1,3,2,1,1,0,1,0,1,1,-1
30,F,2,3,2,3,11,0,1,2,2,4,3,1,0,1,2,1,-1
31,F,1,2,2,3,18,0,1,2,1,3,1,0,1,1,1,1,0,0,1,1,0,0,0,-1
32,N,3,1,-1
33,N,2,2,3,-1
34,F,3,2,2,3,15,0,3,2,2,1,0,1,0,2,1,3,1,1,0,1,-1
35,F,3,2,2,1,18,0,0,0,2,5,0,2,1,0,0,2,0,1,2,1,0,0,0,-1
36,F,3,4,3,2,16,1,3,5,1,1,0,2,0,1,0,2,1,1,0,1,0,-1
37,F,4,2,2,2,14,1,0,3,0,1,0,2,0,2,0,2,1,1,0,-1
38,F,3,4,3,2,15,0,3,5,1,0,0,1,0,1,0,0,2,0,0,2,-1
39,F,3,4,1,2,22,0,2,5,3,0,2,0,1,0,2,1,0,3,0,0,3,0,0,2,0,1,0,-1
40,F,2,5,1,2,21,0,1,4,2,2,2,0,0,1,2,1,0,1,0,0,4,0,0,0,0,0,-1
41,F,3,4,1,2,21,0,3,1,1,0,0,0,1,0,0,0,2,3,0,0,0,0,0,2,0,1,-1
42,F,2,5,2,3,18,0,1,4,1,0,1,0,1,1,2,1,0,1,1,0,4,0,0,-1
43,F,1,2,1,2,21,0,1,2,2,3,2,0,0,1,1,1,0,0,0,1,0,0,0,0,0,0,-1
44,F,1,2,3,3,17,0,1,1,2,3,2,1,3,1,2,1,3,0,1,1,0,0,-1
45,F,3,4,2,2,20,0,1,2,1,0,2,0,0,1,2,0,0,1,1,0,2,0,0,0,0,-1
46,F,3,2,3,2,15,0,2,2,0,1,1,2,1,2,1,2,3,2,0,1,-1
47,F,3,2,2,3,10,0,1,2,0,2,2,1,1,0,1,-1
48,F,3,1,2,2,16,1,1,1,0,3,0,1,2,0,1,2,1,0,1,0,0,-1
49,N,1,-1
50,F,3,3,2,2,17,0,0,1,1,0,1,2,1,2,1,0,0,1,2,1,0,0,-1


"25C"
54
2,5
F,N1,N2,N3,N4,Female
M,N1,N2,N3,N4,Male
N,N1,N2,N3,N4,Unknown
N1,N4
1,F,3,2,2,2,18,2,9,3,4,6,5,4,7,5,3,9,7,4,4,3,1,0,4,-1			
2,F,3,2,2,2,23,1,5,8,2,8,3,7,4,7,3,0,1,1,3,2,4,4,6,2,3,1,3,3,-1				
3,F,4,1,2,2,20,0,4,4,5,6,3,5,6,4,5,4,2,3,0,0,0,0,0,0,0,-1					
4,F,3,1,2,2,20,0,0,1,0,6,2,2,2,1,3,4,3,2,2,5,2,0,0,0,0,-1								
5,F,3,1,2,2,22,1,6,5,9,5,10,3,2,1,7,7,2,1,0,0,0,0,0,0,0,0,0,-1						
6,F,2,2,1,1,17,0,7,4,5,6,0,6,0,0,1,6,0,7,0,1,0,0,-1							
7,F,2,1,1,1,13,0,5,6,7,3,5,8,5,3,6,5,2,5,-1															
8,F,1,1,1,2,20,0,4,4,6,6,3,2,3,2,2,3,3,7,1,3,0,0,2,0,0,-1								
9,F,1,2,1,2,19,0,4,8,5,4,10,3,5,4,5,4,1,7,2,2,0,1,1,0,-1									
10,F,2,1,2,1,17,0,4,5,5,4,8,4,7,7,8,2,3,7,1,2,0,0,-1											
11,F,1,2,1,1,16,2,9,9,7,2,11,10,8,8,7,4,1,0,0,0,2,-1												
12,F,1,2,1,1,18,1,6,11,7,3,6,7,5,10,3,0,1,3,1,0,0,0,0,-1										
13,F,2,1,2,1,23,4,4,6,2,6,5,2,5,5,5,5,5,2,0,0,0,0,0,0,0,0,0,0,-1					
14,F,1,1,2,1,28,0,2,4,6,4,5,4,4,4,6,3,4,2,3,1,1,4,0,0,0,3,0,3,2,0,1,0,0,-1
15,F,2,1,1,1,25,0,2,4,4,4,4,5,5,4,4,2,3,2,6,2,5,6,0,3,0,5,5,0,0,2,-1			
16,F,2,2,1,1,20,0,4,6,4,6,5,6,5,4,4,8,0,6,4,0,1,5,0,0,0,-1								
17,F,1,1,1,2,17,2,8,8,7,6,10,5,5,2,3,5,2,3,6,1,1,5,-1											
18,F,1,2,3,1,23,0,0,6,7,6,5,7,6,6,6,7,5,5,1,5,5,1,5,1,4,1,1,0,-1					
19,F,1,2,1,1,17,0,7,6,4,6,3,7,4,8,3,3,4,5,7,4,0,0,-1											
20,F,2,3,1,4,13,4,0,4,3,2,0,3,2,3,2,0,0,0,-1															
21,F,1,2,2,6,14,4,4,2,8,8,2,3,6,6,2,8,0,1,0,-1														
22,F,2,1,2,1,20,7,7,8,10,5,6,7,6,2,9,6,2,8,1,2,2,1,1,0,0,-1								
23,F,2,1,2,1,16,2,3,8,3,4,5,3,2,8,2,4,5,2,6,2,1,-1												
24,F,1,2,2,1,17,3,6,4,4,2,6,8,5,4,7,11,5,4,5,3,1,0,-1											
25,F,2,1,1,1,10,0,4,11,12,10,8,9,7,7,0,-1																		
26,F,2,1,1,2,11,0,7,4,6,4,7,2,5,2,0,2,-1																	
27,F,2,1,1,2,15,5,8,12,7,8,10,8,5,0,6,1,3,4,1,2,-1													
28,F,2,1,1,1,10,5,7,7,5,7,4,4,4,4,0,-1																		
29,F,2,1,1,1,5,0,5,9,4,8,-1																							
30,F,1,2,1,2,11,2,6,3,7,6,4,4,2,4,1,2,-1																	
31,F,3,2,2,2,24,1,3,6,3,6,4,4,4,5,3,1,2,2,5,2,5,5,3,2,1,3,4,2,0,-1				
32,F,2,1,1,1,28,0,2,4,5,4,4,5,5,4,6,3,4,2,5,2,3,6,0,3,0,3,5,3,2,0,2,0,0,-1
33,F,2,1,1,2,11,0,5,8,9,7,7,6,6,4,0,2,-1																	
34,F,2,2,2,1,25,0,3,4,3,4,4,5,4,4,3,2,2,2,5,2,5,6,3,3,1,5,4,0,0,2,-1			
35,F,2,2,1,2,16,2,8,9,7,2,10,10,5,8,6,4,3,0,1,0,2,-1												
36,F,1,2,1,2,17,5,9,12,7,8,11,8,8,0,7,1,1,4,0,2,0,0,-1											
37,F,3,2,1,2,24,0,3,6,3,6,4,7,5,4,4,0,3,2,6,2,6,5,3,6,3,4,5,3,0,-1				
38,F,1,2,3,1,24,0,2,5,6,5,5,6,5,5,5,4,4,4,3,3,5,3,5,2,4,3,3,0,0,-1				
39,F,1,2,3,1,23,0,0,6,7,4,5,5,6,4,6,7,3,5,1,2,5,1,5,3,5,4,5,0,-1					
40,F,3,2,2,2,18,2,7,4,5,5,7,4,7,6,5,6,5,5,3,2,1,0,2,-1										
41,F,2,3,1,2,13,2,5,4,7,2,5,3,5,3,6,5,0,5,-1															
42,F,2,1,1,4,13,0,6,3,3,5,3,5,3,6,0,2,0,2,-1															
43,F,1,2,2,1,16,3,3,4,3,2,5,8,2,4,2,11,5,2,5,2,1,-1												
44,F,2,3,2,1,16,2,6,8,4,2,5,8,2,4,2,11,5,4,6,3,1,-1												
45,F,2,2,2,1,18,3,5,6,4,3,5,6,4,6,5,7,5,3,5,3,2,1,0,-1										
46,F,2,1,1,2,11,0,7,11,6,10,7,9,5,7,0,2,-1																	
47,F,2,1,1,1,11,0,4,4,12,4,8,2,7,2,0,1,-1																	
48,F,2,1,1,1,9,0,5,10,8,9,4,5,4,3,-1																			
49,F,3,2,2,2,24,1,2,6,4,6,4,4,5,5,4,1,3,2,6,2,5,5,0,2,0,3,5,2,0,-1				
50,F,2,2,1,2,17,4,8,11,7,5,10,9,7,4,6,3,3,4,1,0,2,0,-1											
51,F,1,1,1,1,2,0,0,-1																										
52,F,1,2,1,2,15,6,4,4,2,8,8,2,3,6,6,2,8,0,1,0,-1													
53,F,2,1,2,1,20,7,7,8,10,5,6,7,6,2,9,6,2,8,1,2,2,1,1,0,0,-1								
54,F,1,2,1,2,18,0,2,3,1,4,4,0,4,3,2,0,3,2,3,2,0,0,0,-1										


"27,5C"
62
2,5
F,N1,N2,N3,N4,Female
M,N1,N2,N3,N4,Male
N,N1,N2,N3,N4,Unknown
N1,N4
1,F,1,1,1,2,9,0,5,4,3,5,6,5,3,0,-1															
2,F,1,1,1,2,10,3,5,7,3,	5,2,1,1,0,0,-1														
3,F,1,1,2,1,7,0,5,4,3,0,10,2,-1																	
4,F,1,1,2,1,8,0,5,4,1,7,8,3,3,-1																
5,F,1,1,2,1,2,1,2,-1																						
6,F,1,1,2,1,11,0,6,3,4,4,5,4,5,3,0,0,-1													
7,F,1,1,1,2,6,0,3,5,4,1,4,-1																		
8,F,1,1,1,1,12,0,3,6,5,6,2,8,3,2,2,0,2,-1												
9,F,1,1,1,1,9,0,6,8,3,8,3,1,3,5,-1															
10,F,2,1,1,1,10,3,4,6,8,3,3,4,2,7,0,-1														
11,F,1,1,2,1,13,0,3,12,9,3,0,7,1,2,6,0,4,0,-1											
12,F,1,1,1,1,11,0,7,7,6,8,1,4,3,0,1,0,-1													
13,F,1,1,1,2,15,4,9,7,6,8,3,0,1,1,0,0,2,0,3,2,-1									
14,F,2,1,1,1,11,0,4,5,6,4,3,3,1,4,0,0,-1												
15,F,1,1,2,1,13,0,7,6,8,6,5,2,0,4,5,2,0,0,-1											
16,F,1,1,1,2,9,0,1,8,7,4,3,7,5,	2,-1															
17,F,1,1,1,2,9,0,6,4,3,4,6,3,1,	0,-1															
18,F,2,1,1,2,10,0,7,5,3,0,6,4,7,0,2,-1														
19,F,1,1,1,2,13,0,4,6,5,0,3,6,1,1,0,2,0,0,-1											
20,F,1,1,1,2,13,1,3,8,4,3,7,4,2,4,0,2,0,0,-1											
21,F,1,2,4,2,5,0,3,2,1,0,-1																			
22,F,1,1,2,1,10,0,3,6,5,1,4,2,0,6,0,-1														
23,F,2,1,1,1,12,0,9,5,3,4,4,0,0,5,0,0,0,-1												
24,F,1,1,1,1,2,4,7,-1																						
25,F,1,2,1,1,3,4,8,4,-1																					
26,N,1,-1																											
27,F,1,1,1,3,21,0,2,1,4,4,3,2,3,1,1,4,2,0,2,1,1,1,0,1,0,0,-1			
28,F,1,1,3,1,13,2,5,3,2,1,3,1,3,2,2,1,1,0,-1											
29,F,1,1,2,1,20,0,1,2,3,3,0,4,4,5,3,1,1,2,1,0,1,2,1,0,2,-1				
30,F,2,1,2,1,6,2,3,3,1,4,4,-1																		
31,F,2,1,1,1,8,3,1,8,4,4,3,3,4,-1																
32,N,2,3,4,-1																								
33,F,2,1,1,2,22,0,2,0,1,1,0,2,0,2,0,3,0,0,1,0,0,0,0,1,0,0,0,-1		
34,N,2,1,-1																										
35,F,2,1,1,2,14,0,2,1,2,1,0,2,2,1,0,3,0,0,0,-1										
36,F,2,1,1,2,15,0,5,4,1,1,1,3,0,3,0,2,0,0,0,1,-1									
37,F,2,1,2,2,15,0,1,2,1,2,1,0,1,0,3,0,0,0,0,0,-1									
38,F,2,1,2,2,12,1,2,0,3,0,2,2,1,0,0,1,0,-1												
39,F,2,1,1,3,14,1,0,3,1,0,2,1,0,0,0,1,0,0,0,-1										
40,N,1,-1																											
41,F,2,1,1,2,16,1,2,2,2,1,1,1,0,2,1,0,0,0,1,0,0,-1								
42,F,2,1,1,2,17,3,2,2,3,1,1,2,0,3,0,1,1,2,1,0,0,0,-1							
43,F,1,1,1,1,14,1,6,5,0,0,2,5,1,2,0,1,0,0,0,-1										
44,F,2,1,2,1,17,0,3,3,2,0,5,1,0,2,0,0,1,0,0,0,1,0,-1							
45,F,1,2,2,1,14,4,4,2,1,0,3,1,0,2,1,2,2,0,0,-1										
46,F,1,1,1,2,14,0,3,3,2,1,0,0,2,1,2,0,0,0,1,-1										
47,F,1,2,1,2,16,0,2,7,1,1,1,2,1,3,2,1,0,0,2,0,1,-1								
48,F,2,1,1,1,15,3,4,2,7,2,2,1,1,3,0,1,2,3,2,0,-1									
49,N,1,2,-1																										
50,F,1,1,1,5,6,0,2,2,1,3,2,-1																		
51,N,2,2,-1																										
52,F,2,1,1,2,17,0,6,3,3,3,2,0,2,1,1,0,2,1,0,0,0,0,-1							
53,F,2,1,1,2,8,0,2,6,5,4,1,2,1,-1																
54,N,1,2,1,-1																									
55,F,1,2,1,2,9,0,2,1,2,2,0,2,2,0,-1															
56,F,2,1,1,1,9,0,0,4,1,4,3,0,0,2,-1															
57,F,1,1,2,1,10,0,3,2,5,1,1,2,1,1,1,-1														
58,F,1,1,2,1,8,0,0,3,2,2,1,1,4,-1																
59,F,2,1,2,1,12,0,4,5,3,4,2,1,0,0,0,0,1,-1												
60,F,2,1,1,1,15,0,0,4,5,3,2,6,3,3,0,3,0,0,0,0,-1									
61,F,1,2,1,2,21,0,4,3,2,4,1,0,1,4,1,0,0,1,1,0,0,1,1,0,0,0,-1			
62,F,1,2,1,1,2,0,0,-1																						


"30C"
60
2,5
F,N1,N2,N3,N4,Female
M,N1,N2,N3,N4,Male
N,N1,N2,N3,N4,Unknown
N1,N4
1,F,3,1,1,1,4,0,5,5,1,-1												
2,F,1,2,1,1,8,0,0,6,6,2,4,4,2,-1								
3,F,1,1,1,2,13,0,1,4,6,0,5,3,0,2,1,0,0,0,-1			
4,F,1,2,1,1,6,2,0,4,5,2,2,-1											
5,N,2,1,3,-1																	
6,F,1,1,1,2,9,0,5,2,1,7,3,3,0,0,-1							
7,F,1,1,2,1,9,0,5,2,5,4,3,3,3,0,-1							
8,F,1,1,1,2,6,0,0,0,0,1,2,-1										
9,F,1,1,1,1,7,0,4,8,3,3,0,0,-1									
10,F,1,1,1,1,9,0,0,0,0,0,0,1,0,0,-1							
11,F,1,1,2,1,6,0,0,4,0,4,1,-1										
12,F,1,1,1,1,6,0,4,5,2,4,4,-1										
13,F,1,1,1,1,7,8,13,6,9,0,5,1,-1									
14,F,1,1,2,1,7,0,3,1,7,0,4,1,-1									
15,N,1,2,1,-1																	
16,N,1,3,-1																		
17,F,1,1,1,2,6,0,5,0,1,5,1,-1										
18,F,2,4,1,2,4,0,0,2,0,-1												
19,F,1,1,1,2,9,2,5,2,3,1,1,0,1,0,-1							
20,F,2,1,1,2,9,4,3,1,5,2,0,1,1,0,-1							
21,F,1,2,1,1,11,0,5,4,9,8,4,3,5,0,2,0,-1					
22,N,2,-1																			
23,F,1,1,1,1,5,0,0,9,1,1,-1											
24,F,1,2,1,1,5,2,7,4,2,1,-1											
25,F,1,1,1,2,7,0,2,2,4,2,0,0,-1									
26,F,1,1,3,1,2,3,1,-1														
27,F,1,1,1,2,5,2,1,4,2,0,-1											
28,F,2,2,2,3,1,-1																
29,N,3,2,-1																		
30,F,1,1,2,3,6,4,0,3,3,1,1,-1										
31,F,1,1,2,4,1,0,-1															
32,N,1,1,1,-1																	
33,F,1,1,1,2,14,2,1,2,0,2,6,1,1,1,1,0,0,0,0,-1		
34,N,1,1,2,-1																	
35,N,1,2,-1																		
36,N,1,1,1,-1																	
37,N,2,-1																			
38,F,1,1,1,1,2,0,1,-1														
39,N,1,1,-1																		
40,N,3,-1																			
41,F,1,1,1,3,6,2,2,1,3,0,2,-1										
42,N,2,1,2,-1																	
43,N,2,2,2,-1																	
44,F,3,3,1,2,2,2,3,-1														
45,F,2,1,2,2,8,2,1,3,1,1,0,0,0,-1								
46,N,2,2,-1																		
47,F,1,2,1,1,5,0,0,0,0,0,-1											
48,N,1,1,3,-1																
49,F,1,2,3,1,12,1,2,3,1,2,3,1,2,0,0,0,0,-1				
50,F,1,1,1,3,16,0,1,2,1,1,4,1,1,0,0,0,1,0,0,0,0,-1
51,F,3,2,1,1,6,0,1,0,1,1,0,-1										
52,F,3,1,2,2,9,2,1,1,0,0,0,2,0,0,-1							
53,F,3,1,2,1,1,-1																
54,N,3,1,1,-1																
55,F,1,1,1,2,11,0,1,1,2,4,2,2,0,1,0,0,-1					
56,F,1,1,1,2,4,0,1,1,2,-1												
57,F,3,1,2,2,4,2,0,0,0,-1												
58,F,3,1,1,2,10,2,1,2,2,0,0,0,0,1,0,-1						
59,F,2,1,1,1,9,4,2,3,2,2,0,0,0,0,-1							
60,N,3,1,-1																		
